# Supplementary material for: Home-based exercise using balance disc and smartphone inclinometer application improves balance and activity of daily living in individuals with stroke: A randomized controlled trial
Source: PLoS One. 2022 Nov 21;17(11):e0277870. doi: 10.1371/journal.pone.0277870 (PMC9678269; doi:10.1371/journal.pone.0277870)
Supplement: S1 Dataset — (XLSX) [file pone.0277870.s002.xlsx]

## Sheet: Sheet1
#	modified Rankin Scale	Group (1 = intervention, 2 control)	Sex (1 = male, 2 = female)	Age (y)	Weight (kg)	Hight (cm)	BMI (kg/m2)	side of hemiparesis (1 = right, 2 = left)	Type (1=ischemic, 2=hemorrhage	time from onset to assessment (day)	PASS maintaing posture PRE	PASS changing posture PRE	PASS total PRE	PASS maintaing posture POST	PASS changing posture POST	PASS total POST	PASS_PRE _1	PASS_POST_1	PASS_PRE_2	PASS_POST_2	PASS_PRE_3	PASS_POST_3	PASS_PRE_4	PASS_POST_4	PASS_PRE_5	PASS_POST_5	PASS_PRE_6	PASS_POST_6	PASS_PRE_7	PASS_POST_7	PASS_PRE_8	PASS_POST_8	PASS_PRE_9	PASS_POST_9	PASS_PRE_10	PASS_POST_10	PAS_PRE_11	PASS_POST_11	PASS_PRE_12	PASS_POST_12	FIST total PRE	FIST total POST	FIST_PRE_1	FIST_POST_1	FIST_PRE_2	FIST_POST_2	FIST_PRE _3	FIST_POST_3	FIST_PRE_4
1	4	1	2	72	41	153	17.5	1	1	55	3	4	7	8	10	18	2	3	1	2	0	1	0	1	0	1	1	2	1	2	1	2	1	2	0	1	0	1	0	0	22	40	2	4	2	4	2	4	4
2	4	1	2	72	65	160	25.4	1	1	68	4	6	10	10	15	25	3	3	1	3	0	2	0	1	0	1	2	3	2	3	1	2	1	2	0	2	0	2	0	1	32	44	4	4	4	4	4	4	4
3	4	1	2	38	45	157	18.3	2	1	38	4	5	9	7	11	18	3	3	1	2	0	1	0	1	0	0	1	3	1	2	1	2	1	2	0	1	0	1	0	0	30	40	3	4	3	4	3	4	4
4	4	1	2	58	65	153	27.8	1	1	46	4	5	9	11	15	26	3	3	1	3	0	2	0	2	0	1	2	3	1	3	1	2	1	2	0	2	0	2	0	1	21	47	2	4	2	4	2	4	4
5	4	1	2	69	58	157	23.5	2	1	34	4	4	8	10	12	22	3	3	1	2	0	2	0	2	0	1	2	3	1	2	1	2	0	2	0	2	0	1	0	0	32	45	4	4	4	4	4	4	4
6	4	1	2	70	40	150	17.8	2	1	46	5	3	8	10	11	21	3	3	1	2	0	2	1	2	0	1	1	2	0	2	1	2	1	2	0	2	0	1	0	0	25	42	3	4	3	4	3	4	4
7	4	1	1	60	60	169	21	2	2	25	5	7	12	11	14	25	3	3	1	3	0	2	1	2	0	1	2	3	2	3	1	2	1	2	1	2	0	2	0	0	25	41	3	4	3	4	3	4	4
8	4	1	2	55	42	150	18.7	2	1	36	4	6	10	7	13	20	3	3	1	2	0	1	0	1	0	0	2	3	2	3	1	2	1	2	0	2	0	1	0	0	27	40	4	4	4	4	4	4	4
9	4	1	1	52	60	175	19.6	2	1	21	5	7	12	10	14	24	3	3	1	2	0	2	1	2	0	1	2	3	1	3	1	2	1	2	1	2	1	1	0	1	30	43	3	4	3	4	3	4	4
10	4	1	1	64	54	169	18.9	2	1	52	5	7	12	9	15	24	3	3	1	2	0	1	1	2	0	1	2	3	2	3	1	2	0	2	1	2	1	2	0	1	32	44	4	4	4	4	4	4	4
11	4	1	1	43	59	169	20.7	1	1	14	4	6	10	10	15	25	3	3	1	2	0	2	0	2	0	1	2	3	2	3	1	2	1	2	0	2	0	2	0	1	26	45	3	4	3	4	3	4	4
12	4	1	1	73	57	160	22.3	1	1	53	3	9	12	10	15	25	3	3	0	2	0	2	0	2	0	1	2	3	1	3	2	2	2	2	1	2	1	2	0	1	36	44	4	4	4	4	4	4	4
13	4	1	2	68	43	150	19.1	1	1	67	4	3	7	8	11	19	3	3	1	2	0	1	0	1	0	1	1	3	1	2	1	2	0	2	0	1	0	1	0	0	19	36	2	3	2	3	1	3	4
14	4	1	2	45	62	153	26.5	2	1	81	4	7	11	8	14	22	3	3	1	2	0	2	0	1	0	0	2	3	2	3	1	2	1	2	1	2	0	1	0	1	29	42	4	4	4	4	4	4	4
15	4	1	1	55	62	170	22.5	2	1	65	4	6	10	7	13	20	3	3	1	2	0	1	0	1	0	0	2	3	2	3	1	2	1	3	0	1	0	1	0	0	27	41	4	4	4	4	4	4	4
16	4	1	2	56	40	151	17.5	1	1	29	3	7	10	10	13	23	2	3	1	2	0	2	0	2	0	1	2	3	2	3	2	2	1	2	0	2	0	1	0	0	28	39	3	4	3	4	3	4	4
17	4	2	2	67	52	150	23.1	1	1	7	4	7	11	10	14	24	3	3	1	2	0	2	0	2	0	1	2	3	1	3	1	2	2	3	0	2	1	1	0	0	23	46	2	4	2	4	2	4	4
18	4	2	2	43	43	150	19.1	1	1	46	3	4	7	6	9	15	2	3	1	2	0	1	0	0	0	0	1	2	1	2	1	2	1	1	0	1	0	1	0	0	20	36	2	3	2	3	1	3	2
19	4	2	1	60	60	164	22.3	1	2	45	3	3	6	7	8	15	2	3	1	2	0	1	0	1	0	0	1	2	1	1	1	2	0	1	0	1	0	1	0	0	24	40	3	4	2	4	2	4	4
20	4	2	1	50	60	170	20.8	2	1	28	3	4	7	7	10	17	2	3	1	2	0	1	0	1	0	0	1	2	1	2	1	2	1	2	0	1	0	1	0	0	22	38	2	4	2	4	2	4	4
21	4	2	2	73	44	160	17.2	1	1	50	5	7	12	11	15	26	3	3	1	3	0	2	1	2	0	1	2	3	1	3	1	2	1	2	1	2	1	2	0	1	27	43	2	4	3	4	2	4	4
22	4	2	2	57	42	153	17.9	1	1	43	2	4	6	7	10	17	2	3	0	2	0	1	0	1	0	0	1	2	1	2	1	2	1	2	0	1	0	1	0	0	22	35	2	3	2	3	2	3	4
23	4	2	1	55	64	175	20.9	1	2	18	2	6	8	9	13	22	2	3	0	2	0	2	0	1	0	1	1	2	2	3	2	3	1	2	0	1	0	1	0	1	26	40	3	4	3	4	3	4	4
24	4	2	1	51	46	150	20.4	1	1	42	4	6	10	9	14	23	3	3	1	2	0	2	0	1	0	1	2	3	2	3	1	2	0	2	1	2	0	1	0	1	22	42	3	4	3	4	2	4	4
25	4	2	1	69	60	163	22.6	1	1	68	3	4	7	7	11	18	2	3	1	2	0	1	0	1	0	0	2	3	1	2	1	2	0	2	0	1	0	1	0	0	27	41	3	4	3	4	3	4	4
26	4	2	2	53	57	162	21.7	1	1	14	2	1	3	4	5	9	2	3	0	1	0	0	0	0	0	0	1	2	0	1	0	1	0	1	0	0	0	0	0	0	18	34	2	4	2	4	2	4	3
27	4	2	1	71	55	155	22.9	1	1	58	5	4	9	10	11	21	3	3	1	2	0	2	1	2	0	1	2	3	0	2	1	2	1	2	0	1	0	1	0	0	26	39	2	4	2	4	2	4	4
28	4	2	2	43	60	157	24.3	2	1	15	3	4	7	4	6	10	3	3	0	1	0	0	0	0	0	0	1	2	1	2	1	1	1	1	0	0	0	0	0	0	16	22	2	3	2	3	2	3	2
29	4	2	2	69	46	151	20.2	1	1	20	3	8	11	9	11	20	2	3	1	2	0	2	0	2	0	0	2	3	1	2	1	2	1	2	0	1	0	1	0	0	21	37	2	4	2	3	2	3	3
30	4	2	2	70	50	152	21.6	2	1	55	4	5	9	8	12	20	3	3	1	2	0	1	0	1	0	1	2	3	2	3	1	2	0	2	0	1	0	1	0	0	29	43	4	4	4	4	4	4	4
31	4	2	2	72	60	152	26	2	1	34	3	3	6	9	9	18	2	3	1	2	0	2	0	1	0	1	1	2	1	2	1	1	0	1	0	2	0	1	0	0	27	38	3	4	2	3	2	3	4
32	4	2	1	47	63	172	21.3	2	2	64	3	3	6	4	5	9	2	3	1	1	0	0	0	0	0	0	1	2	1	1	1	1	0	1	0	0	0	0	0	0	14	25	2	3	2	2	2	2	3
[truncated: 43 more columns]
